# Supplementary material for: Effect of Vitamin D Supplementation on the Fetal Growth Rate in Pregnancy Complicated by Fetal Growth Restriction
Source: Children (Basel). 2022 Apr 12;9(4):549. doi: 10.3390/children9040549 (PMC9025187; doi:10.3390/children9040549)
Supplement: Supplementary file 1 [file children-09-00549-s001.zip]

Archive with 1 entries (1 files):
- children-1634426-supplementary.pdf
